# Supplementary material for: PAM-flexible Engineered FnCas9 variants for robust and ultra-precise genome editing and diagnostics
Source: Nat Commun. 2024 Jun 28;15:5471. doi: 10.1038/s41467-024-49233-w (PMC11213958; doi:10.1038/s41467-024-49233-w)
Supplement: Supplementary file 4 — Supplementary Dataset 3 [file 41467_2024_49233_MOESM4_ESM.xlsx]

## Sheet: 1. Oligos for plasmid construct
Oligos	Sequences (5' to 3')	Length (nt)	Purpose of use
en1FnCas9-FP	CGACGCGTGAAAGATCAAAAGTATTGACGATGTC	34	E1369R on WTFnCas9 for protein purification
en1FnCas9-RP	AGACCTACCTCAGGAACTCTAAGCCAGGGA	30
en2FnCas9-FP	CACGGCAAGTTTCTGGTGAAGAGAAAAACTTGGG	34	E1449H on WTFnCas9 for protein purification
en2FnCas9-RP	GTTTGTACTGATGGGCAGAGAGAAGTCTTTCCG	33
en4FnCas9-FP	ACAATCTATGCAGAGAATTACCTGCCTATCCTG	33	G1243T on WTFnCas9 for protein purification
en4FnCas9-RP	ATCCCTAGTCATCTGTCTGTGTGTGTGTTAAACCC	35
en5FnCas9-FP	TATCGCGTGAAAGATCAAAAGTATTGACGATGTC	34	E1369Y on WTFnCas9 for protein purification
en5FnCas9-RP	AGACCTACCTCAGGAACTCTAAGCCAGGGA	30
en6FnCas9-FP	CGAAAGATCACACTGCCCTTCAAGAAAGAGTGGC	34	G1392R on WTFnCas9 for protein purification
en6FnCas9-RP	GCAGGTCCTGGACAAGGATTCAAACTTCATCATC	34
en7FnCas9-FP	AAAAAGATCACACTGCCCTTCAAGAAAGAGTGGC	34	G1392K on WTFnCas9 for protein purification
en7FnCas9-RP	GCAGGTCCTGGACAAGGATTCAAACTTCATCATC	34
en8FnCas9-FP	AGGGAGGGCAAGTTTCTGGTGAAGAGAAAAACTTG	35	N1448R on WTFnCas9 for protein purification
en8FnCas9-RP	TGTACTGATGGGCAGAGAGAAGTCTTTCCGGAC	33
en9FnCas9-FP	TACGAGGGCAAGTTTCTGGTGAAGAGAAAAACTTG	35	N1448Y on WTFnCas9 for protein purification
en9FnCas9-RP	TGTACTGATGGGCAGAGAGAAGTCTTTCCGGAC	33
en10FnCas9-FP	GTGTTTCTGGTGAAGAGAAAAACTTGGGATAATAA	35	1451V_INS _1452 on WTFnCas9 for protein purification
en10FnCas9-RP	GCCCTCGTTTGTACTGATGGGCAGAGAGAAGTC	33
en11FnCas9-FP	ACCAGGGCAGACGGGACTAAACCCTTCATTCCTG	34	S1473T on WTFnCas9 for protein purification
en11FnCas9-RP	ATCTGAGTCATTCAGAATCTGGTAGATGAAG	31
en12FnCas9-FP	GTGAACTCACGCCCCAAGGTGCGAGTCAAACTG	33	N1553V on WTFnCas9 for protein purification
en12FnCas9-RP	CGGCATTGCTACCATTCAGTACAAGATCGAC	31
en13FnCas9-FP	CACCCCGACAAAGTCCTGGAGATCCTGAAGCAG	33	Y1586H on WTFnCas9 for protein purification
en13FnCas9-RP	CCGGCTCTTCAGCAGTGAGTGATTCATGAAATAG	34
en14FnCas9-FP	CGGCCCGACAAAGTCCTGGAGATCCTGAAGCAG	33	Y1586R on WTFnCas9 for protein purification
en14FnCas9-RP	CCGGCTCTTCAGCAGTGAGTGATTCATGAAATAG	34
en15FnCas9-FP	CACAGTTCAGGGTTTAACAAAACTATTAAGGAG	33	E1603H on WTFnCas9 for protein purification
en15FnCas9-RP	GAACTCAATGATTGTGCTCTGCTTCAGGATCTC	33
en17FnCas9-FP	ACTCCCAAGGTGCGAGTCAAACTGGATTACGTG	33	R1556T on WTFnCas9 for protein purification
en17FnCas9-RP	TGAGTTATTGTCGATCTTGTACTGAATGGTAGC	33
en18FnCas9-FP	TATAACACACACAGACAGATGACTAGGGATGG	32	F1233Y on WTFnCas9 for protein purification
en18FnCas9-RP	CCCTTCAATAGCTTTCTTTCTGACCAGTTTC	31
en19FnCas9-FP	TTTGACGGGACTAAACCCTTCATTCCTGCCTTTG	34	A1475F on WTFnCas9 for protein purification
en19FnCas9-RP	CCTGCTATCTGAGTCATTCAGAATCTGGTAGATG	34
en20FnCas9-FP	CATTTCACCTCAAAAAACATCTTTTGGCTGCC	32	S1449H on WTFnCas9 for protein purification
en20FnCas9-RP	GTCAATGATGGCTTCCACAATCTCGTTCTTGC	32
en21FnCas9-FP	CGTCTGCTGAAGAGCCGGTATCCCGACAAAGTC	33	S1580R on WTFnCas9 for protein purification
en21FnCas9-RP	GTGATTCATGAAATAGTTAATCTTGCTGTCATCG	34
en22FnCas9-FP	CGTAGCCGGTATCCCGACAAAGTCCTGGAGATC	33	K1583R on WTFnCas9 for protein purification
en22FnCas9-RP	CAGCAGTGAGTGATTCATGAAATAGTTAATCTTGC	35
en23FnCas9-FP	GTGACTATTAAGGAGATGCTGGGAATGAAGCTGG	34	K1609V on WTFnCas9 for protein purification
en23FnCas9-RP	GTTAAACCCTGAACTTTCGAACTCAATGATTGTG	34
en24FnCas9-FP	TCTACTATTAAGGAGATGCTGGGAATGAAGCTGG	34	K1609S on WTFnCas9 for protein purification
en24FnCas9-RP	GTTAAACCCTGAACTTTCGAACTCAATGATTGTG	34
en25FnCas9-FP	AACACTATTAAGGAGATGCTGGGAATGAAGCTGG	34	K1609N on WTFnCas9 for protein purification
en25FnCas9-RP	GTTAAACCCTGAACTTTCGAACTCAATGATTGTG	34
en26FnCas9-FP	TTTGGGTTTAACAAAACTATTAAGGAGATGCTGGG	35	S1605F on WTFnCas9 for protein purification
en26FnCas9-RP	ACTTTCGAACTCAATGATTGTGCTCTGCTTCAGG	34
en27FnCas9-FP	CGTGGGTTTAACAAAACTATTAAGGAGATGCTGGG	35	S1605R on WTFnCas9 for protein purification
en27FnCas9-RP	ACTTTCGAACTCAATGATTGTGCTCTGCTTCAGG	34
en28FnCas9-FP	CGTTCAAACTTCATCATCGGAAAGATCACACTGC	34	1386_INS RR_1387 on WTFnCas9 for protein purification
en28FnCas9-RP	TCTCTTGTCCAGGACCTGCTTGACATCGTCAATAC	35
en50FnCas9-FP	CAGCCCAAGGTGCGAGTCAAACTGGATTACGTG	33	R1556Q on WTFnCas9 for protein purification
en1dFnCas9GFP_FP	CTGGCTTATAGGTCTAGGCGCGTGAAGATCAAAAG	35	Site-directed mutagenesis (SDM) on dFnGFP backbone for MST
en1dFnCas9GFP_RP	CTTTTGATCTTCACGCGCCTAGACCTATAAGCCAG	35
en15dFnCas9GFP_FP	CAGAGCACAATCATTGAGTTCCACAGTTCAGGGTTTAACAAAAC	44	SDM on dFnGFP backbone for MST
en15dFnCas9GFP_RP	GTTTTGTTAAACCCTGAACTGTGGAACTCAATGATTGTGCTCTG	44
3xHA-FnCas9-E1369R_FP	CTGGCTTATAGGTCTAGGCGCGTGAAGATCAAAAG	35	SDM on mammalian expression vector
3xHA-FnCas9-E1369R_RP	CTTTTGATCTTCACGCGCCTAGACCTATAAGCCAG	35
3xHA-FnCas9-E1603H_FP	CAGAGCACAATCATTGAGTTCCACAGTTCAGGGTTTAACAAAAC	44	SDM on mammalian expression vector
3xHA-FnCas9-E1603H_RP	GTTTTGTTAAACCCTGAACTGTGGAACTCAATGATTGTGCTCTG	44
3xHA-FnCas9-G1243T_FP	GACAGATGACTAGGGATACCATCTATGCAGAGAATTAC	38	SDM on mammalian expression vector
3xHA-FnCas9-G1243T_RP	GTAATTCTCTGCATAGATGGTATCCCTAGTCATCTGTC	38
3xHA-FnABEmax8.17d/en31ABEmax8.17d/Sp-NGABEmax8.17d_F.P.	GGAGAAACCGGTGCCACCATGGGATCCAAACGGAC	35	primer for Adenine base editors cloning
3xHA-FnABEmax8.17d/en31ABEmax8.17d/Sp-NGABEmax8.17d_R.P.	GGAGAAGAATTCAGCGTAATCTGGAACATCGTATGG	36
D11A_FnCas9_F.P.	GATCCTGCCTATCGCAATCGCCCTGGGCGTCAAGAATACTGG	42	SDM primer to generate dFnCas9 for ChIP-SEQ assay
D11A_FnCas9_R.P.	CCAGTATTCTTGACGCCCAGGGCGATTGCGATAGGCAGGATC	42
H969A_FnCas9_F.P.	GGAGCAAAGGAGGAACTGGATGCCATCATTCCTCGCAGCC	40
H969A_FnCas9_R.P.	GGCTGCGAGGAATGATGGCATCCAGTTCCTCCTTTGCTCC	40
D10A_SpCas9_F.P.	GTACAGCATCGGCCTGGCCATCGGCACCAACTCTG	35	SDM primer to generate dSpCas9 for ChIP-SEQ assay
D10A_SpCas9_R.P.	CAGAGTTGGTGCCGATGGCCAGGCCGATGCTGTAC	35
H840A_SpCas9_F.P.	GACTACGATGTGGACGCCATCGTGCCTCAGAG	32
H840A_SpCas9_R.P.	CTCTGAGGCACGATGGCGTCCACATCGTAGTC	32
T_SpRY_RTW4830_3xHA_SpCas9_FP	GGAGTCCCAGCAGCCGACAAGAAGTACAGCATCGGCCTGG	40	For Cloning SpCas9-NG and SpRY in 3xHA-SpCas9-T2A-EGFP backbone
T_SpRY_RTW4830_3xHA_SpCas9_RP	GGCCGCCGGCCTTTTGTCGCCTCCCAGCTGAGACAGGTC	39
V_3xHA_SpCas9_RP	GGCTGCTGGGACTCCGTGGATAC	23
V_3xHA_SpCas9_FP	AAAAGGCCGGCGGCCACGAAAAAG	24

## Sheet: 2. T7 Oligos for IVT DNA templa
Oligos	Sequences (5' to 3')	Length (nt)	Purpose of use
pUC119_IVT_sg20	TAATACGACTCACTATAGGAAATTAGGTGCGCTTGGCGTTTCAGTTGCGCCGAAAGGCGCTCTGTAATCATT	72	For IVC assay using pUC119
pUC119_IVT_sg21	TAATACGACTCACTATAGGGAAATTAGGTGCGCTTGGCGTTTCAGTTGCGCCGAAAGGCGCTCTGTAATCATT	73	For IVC assay using pUC119
pUC119_IVT_sg22	TAATACGACTCACTATAGGGGAAATTAGGTGCGCTTGGCGTTTCAGTTGCGCCGAAAGGCGCTCTGTAATCATT	74	For IVC assay using pUC119
pUC119_IVT_sg23	TAATACGACTCACTATAGGGGGAAATTAGGTGCGCTTGGCGTTTCAGTTGCGCCGAAAGGCGCTCTGTAATCATT	75	For IVC assay using pUC119
pUC119_IVT_sg24	TAATACGACTCACTATAGGGGGGAAATTAGGTGCGCTTGGCGTTTCAGTTGCGCCGAAAGGCGCTCTGTAATCATT	76	For IVC assay using pUC119
HBB_IVT	TAATACGACTCACTATAGTAACGGCAGACTTCTCCTCGTTTCAGTTGCGCCGAAAGGCGCTCTGTAATCATT	72	For IVC assay using HBB DNA template
HBB_2&6sgRNA_FP	TAATACGACTCACTATAGTAACGGCAGACTTATCCACGTTTCAGTTGCGCCGAAAGGCGCTCTGTAATCATT	88	sgRNA to discriminate between sickle cell mutation and wild sequence (FELUDA assay)
N501Y_2&6sgRNA_FP	TAATACGACTCACTATAGTATGGTTTCCAACCTACTTAGTTTCAGTTGCGCCGAAAGGCGCTCTGTAATCATT	80	sgRNA to discriminate between wild-type and N501Y mutation of SARS-CoV2 (RAY assay)
N501Y_16&19sgRNA_FP	TAATACGACTCACTATAGTAAGAGGGTTGGAAACCATAGTTTCAGTTGCGCCGAAAGGCGCTCTGTAATCATT	78	sgRNA to discriminate between wild-type and N501Y mutation of SARS-CoV2 (RAY assay)
HBB_IVT_sg21	TAATACGACTCACTATAGAGTAACGGCAGACTTCTCCTCGTTTCAGTTGCGCCGAAAGGCGCTCTGTAATCATT	74	For IVC assay using HBB DNA template
HBB_IVT_sg26	TAATACGACTCACTATAGAGGGCAGTAACGGCAGACTTCTCCTCGTTTCAGTTGCGCCGAAAGGCGCTCTGTAATCATT	79	For IVC assay using HBB DNA template
HBB_IVT_sg27	TAATACGACTCACTATAGCAGGGCAGTAACGGCAGACTTCTCCTCGTTTCAGTTGCGCCGAAAGGCGCTCTGTAATCATT	80	For IVC assay using HBB DNA template
HBB_IVT_sg28	TAATACGACTCACTATAGACAGGGCAGTAACGGCAGACTTCTCCTCGTTTCAGTTGCGCCGAAAGGCGCTCTGTAATCATT	81	For IVC assay using HBB DNA template
EMX1_Sp_g20	TAATACGACTCACTATAGAGTCCGAGCAGAAGAAGAAGTTTTAGAGCTAGAA	52	For Digenome-seq assay with SpCas9 and its variants
EMX1_enFn_g21	TAATACGACTCACTATAGTGAGTCCGAGCAGAAGAAGAAGTTTCAGTTGCGCCGAAAGGCGCTCTGTAATCATT	74	For Digenome-seq assay with enFnCas9 variants
HBB_Sp_g20	TAATACGACTCACTATAGTAACGGCAGACTTCTCCTCGTTTTAGAGCTAGAA	52	For Digenome-seq assay with SpCas9 and its variants
HBB_enFn_sg21	TAATACGACTCACTATAGAGTAACGGCAGACTTCTCCTCGTTTCAGTTGCGCCGAAAGGCGCTCTGTAATCATT	74	For Digenome-seq assay with enFnCas9 variants
SpCas9_Universal_RP	AAAAGCACCGACTCGGTGCCACTTTTTCAAGTTGATAACGGACTAGCCTTATTTTAACTTGCTATTTCTAGCTCTAAAAC	80	Universal reverse primer for sgRNA template preparation for SpCas9 and its engineered variants
FnCas9_Universal_RP	CAGACGTGTCAAACAGAGGTCCGTTCAAAATACTTTTAAATGATTACAGAGCGCCTTTCGGCGCAACTGAAAC	73	Universal reverse primer for sgRNA template preparation for enFnCas9 variants

## Sheet: 3. Oligos for MST
Oligos	Sequences (5' to 3')	Length (nt)	Purpose of use
Upper oligo_VEGFA site3	TGTGGGTGAGTGAGTGTGTGCGTGTGGGGT	30	Binding study
Bottom oligo_VEGFA site3	ACCCCACACGCACACACTCACTCACCCACA	30

## Sheet: 4. Oligos for Mismatch walking 
List	Sequences (5' to 3')	Length (nt)	Purpose	Sequence of the amplicon
HBB_410_FP	ACTCCTAAGCCAGTGCCAGA	20	PCR primer for 410bp HBB locus amplicon
HBB_410_RP	GGCAGAGAGAGTCAGTGCCTA	21
Wild-type_HBB	GAGGAGAAGTCTGCCGTTAC	20	Sequence of the target regions
20th MM_HBB	GAGGAGAAGTCTGCCGTTAT	20		AATTTGTACTGATGGTATGGGGCCAAGAGATATATCTTAGAGGGAGGGCTGAGGGTTTGAAGTCCAACTCCTAAGCCAGTGCCAGAAGAGCCAAGGACAGGTACGGCTGTCATCACTTAGACCTCACCCTGTGGAGCCACACCCTAGGGTTGGCCAATCTACTCCCAGGAGCAGGGAGGGCAGGAGCCAGGGCTGGGCATAAAAGTCAGGGCAGAGCCATCTATTGCTTACATTTGCTTCTGACACAACTGTGTTCACTAGCAACCTCAAACAGACACCATGGTGCATCTGACTCCTGAGGAGAAGTCTGCCGTTATTGCCCTGTGGGGCAAGGTGAACGTGGATGAAGTTGGTGGTGAGGCCCTGGGCAGGTTGGTATCAAGGTTACAAGACAGGTTT…
19th MM_HBB	GAGGAGAAGTCTGCCGTTGC	20		AATTTGTACTGATGGTATGGGGCCAAGAGATATATCTTAGAGGGAGGGCTGAGGGTTTGAAGTCCAACTCCTAAGCCAGTGCCAGAAGAGCCAAGGACAGGTACGGCTGTCATCACTTAGACCTCACCCTGTGGAGCCACACCCTAGGGTTGGCCAATCTACTCCCAGGAGCAGGGAGGGCAGGAGCCAGGGCTGGGCATAAAAGTCAGGGCAGAGCCATCTATTGCTTACATTTGCTTCTGACACAACTGTGTTCACTAGCAACCTCAAACAGACACCATGGTGCATCTGACTCCTGAGGAGAAGTCTGCCGTTGCTGCCCTGTGGGGCAAGGTGAACGTGGATGAAGTTGGTGGTGAGGCCCTGGGCAGGTTGGTATCAAGGTTACAAGACAGGTTT…
18th MM_HBB	GAGGAGAAGTCTGCCGTCAC	20		AATTTGTACTGATGGTATGGGGCCAAGAGATATATCTTAGAGGGAGGGCTGAGGGTTTGAAGTCCAACTCCTAAGCCAGTGCCAGAAGAGCCAAGGACAGGTACGGCTGTCATCACTTAGACCTCACCCTGTGGAGCCACACCCTAGGGTTGGCCAATCTACTCCCAGGAGCAGGGAGGGCAGGAGCCAGGGCTGGGCATAAAAGTCAGGGCAGAGCCATCTATTGCTTACATTTGCTTCTGACACAACTGTGTTCACTAGCAACCTCAAACAGACACCATGGTGCATCTGACTCCTGAGGAGAAGTCTGCCGTCACTGCCCTGTGGGGCAAGGTGAACGTGGATGAAGTTGGTGGTGAGGCCCTGGGCAGGTTGGTATCAAGGTTACAAGACAGGTTT…
17th MM_HBB	GAGGAGAAGTCTGCCGCTAC	20		AATTTGTACTGATGGTATGGGGCCAAGAGATATATCTTAGAGGGAGGGCTGAGGGTTTGAAGTCCAACTCCTAAGCCAGTGCCAGAAGAGCCAAGGACAGGTACGGCTGTCATCACTTAGACCTCACCCTGTGGAGCCACACCCTAGGGTTGGCCAATCTACTCCCAGGAGCAGGGAGGGCAGGAGCCAGGGCTGGGCATAAAAGTCAGGGCAGAGCCATCTATTGCTTACATTTGCTTCTGACACAACTGTGTTCACTAGCAACCTCAAACAGACACCATGGTGCATCTGACTCCTGAGGAGAAGTCTGCCGCTACTGCCCTGTGGGGCAAGGTGAACGTGGATGAAGTTGGTGGTGAGGCCCTGGGCAGGTTGGTATCAAGGTTACAAGACAGGTTT…
16th MM_HBB	GAGGAGAAGTCTGCCATTAC	20		AATTTGTACTGATGGTATGGGGCCAAGAGATATATCTTAGAGGGAGGGCTGAGGGTTTGAAGTCCAACTCCTAAGCCAGTGCCAGAAGAGCCAAGGACAGGTACGGCTGTCATCACTTAGACCTCACCCTGTGGAGCCACACCCTAGGGTTGGCCAATCTACTCCCAGGAGCAGGGAGGGCAGGAGCCAGGGCTGGGCATAAAAGTCAGGGCAGAGCCATCTATTGCTTACATTTGCTTCTGACACAACTGTGTTCACTAGCAACCTCAAACAGACACCATGGTGCATCTGACTCCTGAGGAGAAGTCTGCCATTACTGCCCTGTGGGGCAAGGTGAACGTGGATGAAGTTGGTGGTGAGGCCCTGGGCAGGTTGGTATCAAGGTTACAAGACAGGTTT…
15th MM_HBB	GAGGAGAAGTCTGCTGTTAC	20		AATTTGTACTGATGGTATGGGGCCAAGAGATATATCTTAGAGGGAGGGCTGAGGGTTTGAAGTCCAACTCCTAAGCCAGTGCCAGAAGAGCCAAGGACAGGTACGGCTGTCATCACTTAGACCTCACCCTGTGGAGCCACACCCTAGGGTTGGCCAATCTACTCCCAGGAGCAGGGAGGGCAGGAGCCAGGGCTGGGCATAAAAGTCAGGGCAGAGCCATCTATTGCTTACATTTGCTTCTGACACAACTGTGTTCACTAGCAACCTCAAACAGACACCATGGTGCATCTGACTCCTGAGGAGAAGTCTGCTGTTACTGCCCTGTGGGGCAAGGTGAACGTGGATGAAGTTGGTGGTGAGGCCCTGGGCAGGTTGGTATCAAGGTTACAAGACAGGTTT…
14th MM_HBB	GAGGAGAAGTCTGTCGTTAC	20		AATTTGTACTGATGGTATGGGGCCAAGAGATATATCTTAGAGGGAGGGCTGAGGGTTTGAAGTCCAACTCCTAAGCCAGTGCCAGAAGAGCCAAGGACAGGTACGGCTGTCATCACTTAGACCTCACCCTGTGGAGCCACACCCTAGGGTTGGCCAATCTACTCCCAGGAGCAGGGAGGGCAGGAGCCAGGGCTGGGCATAAAAGTCAGGGCAGAGCCATCTATTGCTTACATTTGCTTCTGACACAACTGTGTTCACTAGCAACCTCAAACAGACACCATGGTGCATCTGACTCCTGAGGAGAAGTCTGTCGTTACTGCCCTGTGGGGCAAGGTGAACGTGGATGAAGTTGGTGGTGAGGCCCTGGGCAGGTTGGTATCAAGGTTACAAGACAGGTTT…
13th MM_HBB	GAGGAGAAGTCTACCGTTAC	20		AATTTGTACTGATGGTATGGGGCCAAGAGATATATCTTAGAGGGAGGGCTGAGGGTTTGAAGTCCAACTCCTAAGCCAGTGCCAGAAGAGCCAAGGACAGGTACGGCTGTCATCACTTAGACCTCACCCTGTGGAGCCACACCCTAGGGTTGGCCAATCTACTCCCAGGAGCAGGGAGGGCAGGAGCCAGGGCTGGGCATAAAAGTCAGGGCAGAGCCATCTATTGCTTACATTTGCTTCTGACACAACTGTGTTCACTAGCAACCTCAAACAGACACCATGGTGCATCTGACTCCTGAGGAGAAGTCTACCGTTACTGCCCTGTGGGGCAAGGTGAACGTGGATGAAGTTGGTGGTGAGGCCCTGGGCAGGTTGGTATCAAGGTTACAAGACAGGTTT…
12th MM_HBB	GAGGAGAAGTCCGCCGTTAC	20		AATTTGTACTGATGGTATGGGGCCAAGAGATATATCTTAGAGGGAGGGCTGAGGGTTTGAAGTCCAACTCCTAAGCCAGTGCCAGAAGAGCCAAGGACAGGTACGGCTGTCATCACTTAGACCTCACCCTGTGGAGCCACACCCTAGGGTTGGCCAATCTACTCCCAGGAGCAGGGAGGGCAGGAGCCAGGGCTGGGCATAAAAGTCAGGGCAGAGCCATCTATTGCTTACATTTGCTTCTGACACAACTGTGTTCACTAGCAACCTCAAACAGACACCATGGTGCATCTGACTCCTGAGGAGAAGTCCGCCGTTACTGCCCTGTGGGGCAAGGTGAACGTGGATGAAGTTGGTGGTGAGGCCCTGGGCAGGTTGGTATCAAGGTTACAAGACAGGTTT…
11th MM_HBB	GAGGAGAAGTTTGCCGTTAC	20		AATTTGTACTGATGGTATGGGGCCAAGAGATATATCTTAGAGGGAGGGCTGAGGGTTTGAAGTCCAACTCCTAAGCCAGTGCCAGAAGAGCCAAGGACAGGTACGGCTGTCATCACTTAGACCTCACCCTGTGGAGCCACACCCTAGGGTTGGCCAATCTACTCCCAGGAGCAGGGAGGGCAGGAGCCAGGGCTGGGCATAAAAGTCAGGGCAGAGCCATCTATTGCTTACATTTGCTTCTGACACAACTGTGTTCACTAGCAACCTCAAACAGACACCATGGTGCATCTGACTCCTGAGGAGAAGTTTGCCGTTACTGCCCTGTGGGGCAAGGTGAACGTGGATGAAGTTGGTGGTGAGGCCCTGGGCAGGTTGGTATCAAGGTTACAAGACAGGTTT…
10th MM_HBB	GAGGAGAAGCCTGCCGTTAC	20		AATTTGTACTGATGGTATGGGGCCAAGAGATATATCTTAGAGGGAGGGCTGAGGGTTTGAAGTCCAACTCCTAAGCCAGTGCCAGAAGAGCCAAGGACAGGTACGGCTGTCATCACTTAGACCTCACCCTGTGGAGCCACACCCTAGGGTTGGCCAATCTACTCCCAGGAGCAGGGAGGGCAGGAGCCAGGGCTGGGCATAAAAGTCAGGGCAGAGCCATCTATTGCTTACATTTGCTTCTGACACAACTGTGTTCACTAGCAACCTCAAACAGACACCATGGTGCATCTGACTCCTGAGGAGAAGCCTGCCGTTACTGCCCTGTGGGGCAAGGTGAACGTGGATGAAGTTGGTGGTGAGGCCCTGGGCAGGTTGGTATCAAGGTTACAAGACAGGTTT…
9th MM_HBB	GAGGAGAAATCTGCCGTTAC	20		AATTTGTACTGATGGTATGGGGCCAAGAGATATATCTTAGAGGGAGGGCTGAGGGTTTGAAGTCCAACTCCTAAGCCAGTGCCAGAAGAGCCAAGGACAGGTACGGCTGTCATCACTTAGACCTCACCCTGTGGAGCCACACCCTAGGGTTGGCCAATCTACTCCCAGGAGCAGGGAGGGCAGGAGCCAGGGCTGGGCATAAAAGTCAGGGCAGAGCCATCTATTGCTTACATTTGCTTCTGACACAACTGTGTTCACTAGCAACCTCAAACAGACACCATGGTGCATCTGACTCCTGAGGAGAAATCTGCCGTTACTGCCCTGTGGGGCAAGGTGAACGTGGATGAAGTTGGTGGTGAGGCCCTGGGCAGGTTGGTATCAAGGTTACAAGACAGGTTT…
8th MM_HBB	GAGGAGAGGTCTGCCGTTAC	20		AATTTGTACTGATGGTATGGGGCCAAGAGATATATCTTAGAGGGAGGGCTGAGGGTTTGAAGTCCAACTCCTAAGCCAGTGCCAGAAGAGCCAAGGACAGGTACGGCTGTCATCACTTAGACCTCACCCTGTGGAGCCACACCCTAGGGTTGGCCAATCTACTCCCAGGAGCAGGGAGGGCAGGAGCCAGGGCTGGGCATAAAAGTCAGGGCAGAGCCATCTATTGCTTACATTTGCTTCTGACACAACTGTGTTCACTAGCAACCTCAAACAGACACCATGGTGCATCTGACTCCTGAGGAGAGGTCTGCCGTTACTGCCCTGTGGGGCAAGGTGAACGTGGATGAAGTTGGTGGTGAGGCCCTGGGCAGGTTGGTATCAAGGTTACAAGACAGGTTT…
7th MM_HBB	GAGGAGGAGTCTGCCGTTAC	20		AATTTGTACTGATGGTATGGGGCCAAGAGATATATCTTAGAGGGAGGGCTGAGGGTTTGAAGTCCAACTCCTAAGCCAGTGCCAGAAGAGCCAAGGACAGGTACGGCTGTCATCACTTAGACCTCACCCTGTGGAGCCACACCCTAGGGTTGGCCAATCTACTCCCAGGAGCAGGGAGGGCAGGAGCCAGGGCTGGGCATAAAAGTCAGGGCAGAGCCATCTATTGCTTACATTTGCTTCTGACACAACTGTGTTCACTAGCAACCTCAAACAGACACCATGGTGCATCTGACTCCTGAGGAGGAGTCTGCCGTTACTGCCCTGTGGGGCAAGGTGAACGTGGATGAAGTTGGTGGTGAGGCCCTGGGCAGGTTGGTATCAAGGTTACAAGACAGGTTT…
6th MM_HBB	GAGGAAAAGTCTGCCGTTAC	20		AATTTGTACTGATGGTATGGGGCCAAGAGATATATCTTAGAGGGAGGGCTGAGGGTTTGAAGTCCAACTCCTAAGCCAGTGCCAGAAGAGCCAAGGACAGGTACGGCTGTCATCACTTAGACCTCACCCTGTGGAGCCACACCCTAGGGTTGGCCAATCTACTCCCAGGAGCAGGGAGGGCAGGAGCCAGGGCTGGGCATAAAAGTCAGGGCAGAGCCATCTATTGCTTACATTTGCTTCTGACACAACTGTGTTCACTAGCAACCTCAAACAGACACCATGGTGCATCTGACTCCTGAGGAAAAGTCTGCCGTTACTGCCCTGTGGGGCAAGGTGAACGTGGATGAAGTTGGTGGTGAGGCCCTGGGCAGGTTGGTATCAAGGTTACAAGACAGGTTT…
5th MM_HBB	GAGGGGAAGTCTGCCGTTAC	20		AATTTGTACTGATGGTATGGGGCCAAGAGATATATCTTAGAGGGAGGGCTGAGGGTTTGAAGTCCAACTCCTAAGCCAGTGCCAGAAGAGCCAAGGACAGGTACGGCTGTCATCACTTAGACCTCACCCTGTGGAGCCACACCCTAGGGTTGGCCAATCTACTCCCAGGAGCAGGGAGGGCAGGAGCCAGGGCTGGGCATAAAAGTCAGGGCAGAGCCATCTATTGCTTACATTTGCTTCTGACACAACTGTGTTCACTAGCAACCTCAAACAGACACCATGGTGCATCTGACTCCTGAGGGGAAGTCTGCCGTTACTGCCCTGTGGGGCAAGGTGAACGTGGATGAAGTTGGTGGTGAGGCCCTGGGCAGGTTGGTATCAAGGTTACAAGACAGGTTT…
4th MM_HBB	GAGAAGAAGTCTGCCGTTAC	20		AATTTGTACTGATGGTATGGGGCCAAGAGATATATCTTAGAGGGAGGGCTGAGGGTTTGAAGTCCAACTCCTAAGCCAGTGCCAGAAGAGCCAAGGACAGGTACGGCTGTCATCACTTAGACCTCACCCTGTGGAGCCACACCCTAGGGTTGGCCAATCTACTCCCAGGAGCAGGGAGGGCAGGAGCCAGGGCTGGGCATAAAAGTCAGGGCAGAGCCATCTATTGCTTACATTTGCTTCTGACACAACTGTGTTCACTAGCAACCTCAAACAGACACCATGGTGCATCTGACTCCTGAGAAGAAGTCTGCCGTTACTGCCCTGTGGGGCAAGGTGAACGTGGATGAAGTTGGTGGTGAGGCCCTGGGCAGGTTGGTATCAAGGTTACAAGACAGGTTT…
3rd MM_HBB	GAAGAGAAGTCTGCCGTTAC	20		AATTTGTACTGATGGTATGGGGCCAAGAGATATATCTTAGAGGGAGGGCTGAGGGTTTGAAGTCCAACTCCTAAGCCAGTGCCAGAAGAGCCAAGGACAGGTACGGCTGTCATCACTTAGACCTCACCCTGTGGAGCCACACCCTAGGGTTGGCCAATCTACTCCCAGGAGCAGGGAGGGCAGGAGCCAGGGCTGGGCATAAAAGTCAGGGCAGAGCCATCTATTGCTTACATTTGCTTCTGACACAACTGTGTTCACTAGCAACCTCAAACAGACACCATGGTGCATCTGACTCCTGAAGAGAAGTCTGCCGTTACTGCCCTGTGGGGCAAGGTGAACGTGGATGAAGTTGGTGGTGAGGCCCTGGGCAGGTTGGTATCAAGGTTACAAGACAGGTTT…
2nd MM_HBB	GGGGAGAAGTCTGCCGTTAC	20		AATTTGTACTGATGGTATGGGGCCAAGAGATATATCTTAGAGGGAGGGCTGAGGGTTTGAAGTCCAACTCCTAAGCCAGTGCCAGAAGAGCCAAGGACAGGTACGGCTGTCATCACTTAGACCTCACCCTGTGGAGCCACACCCTAGGGTTGGCCAATCTACTCCCAGGAGCAGGGAGGGCAGGAGCCAGGGCTGGGCATAAAAGTCAGGGCAGAGCCATCTATTGCTTACATTTGCTTCTGACACAACTGTGTTCACTAGCAACCTCAAACAGACACCATGGTGCATCTGACTCCTGGGGAGAAGTCTGCCGTTACTGCCCTGTGGGGCAAGGTGAACGTGGATGAAGTTGGTGGTGAGGCCCTGGGCAGGTTGGTATCAAGGTTACAAGACAGGTTT…
1st MM_HBB	AAGGAGAAGTCTGCCGTTAC	20		AATTTGTACTGATGGTATGGGGCCAAGAGATATATCTTAGAGGGAGGGCTGAGGGTTTGAAGTCCAACTCCTAAGCCAGTGCCAGAAGAGCCAAGGACAGGTACGGCTGTCATCACTTAGACCTCACCCTGTGGAGCCACACCCTAGGGTTGGCCAATCTACTCCCAGGAGCAGGGAGGGCAGGAGCCAGGGCTGGGCATAAAAGTCAGGGCAGAGCCATCTATTGCTTACATTTGCTTCTGACACAACTGTGTTCACTAGCAACCTCAAACAGACACCATGGTGCATCTGACTCCTAAGGAGAAGTCTGCCGTTACTGCCCTGTGGGGCAAGGTGAACGTGGATGAAGTTGGTGGTGAGGCCCTGGGCAGGTTGGTATCAAGGTTACAAGACAGGTTT…

## Sheet: 5. gRNA sequences for nuclease-
gRNAs	Sequences (5' to 3')	Length (nt)
EMX1_crRNA_g20	GAGTCCGAGCAGAAGAAGAA	20
EMX1_crRNA_g21	TGAGTCCGAGCAGAAGAAGAA	21
c-MYC_crRNA_g20	GGCAGAGGGAGCGAGCGGG	19
HBB_crRNA_g20	GTAACGGCAGACTTCTCCTC	20
HBB_crRNA_g21	AGTAACGGCAGACTTCTCCTC	21
RUNX1_crRNA_g20	GCATTTTCAGGAGGAAGCGA	20
FASN_crRNA_g20	GGCAATCACCACCTCCTCCA	20
FASN_crRNA_g21	CGGCAATCACCACCTCCTCCA	21
FANCF site2_crRNA_g20	GCTGCAGAAGGGATTCCATG	20
FANCF site2_crRNA_g21	TGCTGCAGAAGGGATTCCATG	21
FANCF site2_crRNA_g22	GTGCTGCAGAAGGGATTCCATG	22
FANCF site2_crRNA_g21(TGA PAM)	GGTGCTGCAGAAGGGATTCCA	21
FANCF site2_crRNA_g21(GAG PAM)	GTGCTGCAGAAGGGATTCCAT	21
RUNX1 site3_crRNA_g21(TGA PAM)	AGAGATGTAGGGCTAGAGGGG	21
ZNF629_crRNA_g21(AGA PAM)	AGTGCGGCAAGAGCTTCAGCC	21
HBD_crRNA_g21(CAG PAM)	GGGGCAAAGTGAACGTGGATG	21
AAVS1_crRNA_g21(CAG PAM)	GGCAGCCTGTGCTGACCCATG	21
PAX6-E6_crRNA_g20	ACGGGCACTCCCGCTTATAC	20

## Sheet: 6. gRNA sequences for base edit
gRNAs	Sequences (5' to 3')	Length (nt)	Note
EMX1_crRNA_g20	GAGTCCGAGCAGAAGAAGAA	20
EMX1_crRNA_g21	TGAGTCCGAGCAGAAGAAGAA	21
EMX1_crRNA_g22	CTGAGTCCGAGCAGAAGAAGAA	22
EMX1_crRNA_g23	CCTGAGTCCGAGCAGAAGAAGAA	23
EMX1_crRNA_g25	GGCCTGAGTCCGAGCAGAAGAAGAA	25
EMX1_crRNA_g26	GGGCCTGAGTCCGAGCAGAAGAAGAA	26
-113/-116HBG1/2_crRNA_g20	CTTGACCAATAGCCTTGACA	20
-113/-116HBG1/2_crRNA_g21	CCTTGACCAATAGCCTTGACA	21
-111HBG1/2_crRNA_g20	GCTATTGGTCAAGGCAAGGC	20
-111HBG1/2_crRNA_g21	GGCTATTGGTCAAGGCAAGGC	21
-123/124HBG1/2_crRNA_g21	AAGGCAAGGCTGGCCAACCCA	21
-175HBG1/2_crRNA_g20	ATATTTGCATTGAGATAGTG	20
-175HBG1/2_crRNA_g21	GATATTTGCATTGAGATAGTG	21
-198HBG1/2_crRNA_g20	GTGGGGAAGGGGCCCCCAAG	20
HEKsite_even'As'_crRNA_g21	CACACACACACTTAGAATCTG	21
HEKsite_odd'As'_crRNA_g21	ACACACACACTTAGAATCTGT	21
SERPINI1_crRNA_g20 (TGA PAM)	ATGGGACGAGTCATGCATCC	20
SERPINI1_crRNA_g21 (TGA PAM)	CATGGGACGAGTCATGCATCC	21
SERPINI1_crRNA_g22 (TGA PAM)	TCATGGGACGAGTCATGCATCC	22
SERPINI1_crRNA_g23 (TGA PAM)	TTCATGGGACGAGTCATGCATCC	23
SERPINI1_crRNA_g24 (TGA PAM)	ATTCATGGGACGAGTCATGCATCC	24
SERPINI1_crRNA_g25 (TGA PAM)	TATTCATGGGACGAGTCATGCATCC	25
RPE65-E9_crRNA_g20 (AGG PAM)	GCTGCTAGAAAGGGTAAGAA	20	Patient-specific mutation is highlighted in red
RPE65-E9_crRNA_g21 (AGG PAM)	TGCTGCTAGAAAGGGTAAGAA	21
RPE65-E9_crRNA_g21 (GGA PAM)	GCTGCTAGAAAGGGTAAGAAA	21
RPE65-E9_crRNA_g20 (AAG PAM)	TGCTGCTAGAAAGGGTAAGA	20
RPE65-E9_crRNA_g21 (AAG PAM)	CTGCTGCTAGAAAGGGTAAGA	21

## Sheet: 7. Oligos for NGS 
Target sites	Sequences (5' to 3')	Length (nt)
EMX1_On-target(ON)_F.P.	TCGTCGGCAGCGTCAGATGTGTATAAGAGACAGGCCTCCTGAGTTTCTCATCT	53
EMX1_ON_R.P.	GTCTCGTGGGCTCGGAGATGTGTATAAGAGACAGGTTGCCCACCCTAGTCATTG	54
EMX1_Off-target(OT)1_F.P.	TCGTCGGCAGCGTCAGATGTGTATAAGAGACAG CCATCTTGGGGTTACAGAAAG	55
EMX1_OT1_R.P.	GTCTCGTGGGCTCGGAGATGTGTATAAGAGACAGGAAACATTTACCATAGACTATCAC	58
EMX1_OT2_F.P.	TCGTCGGCAGCGTCAGATGTGTATAAGAGACAGACCTGGGCGAGAAAGGTAAC	53
EMX1_OT2_R.P.	GTCTCGTGGGCTCGGAGATGTGTATAAGAGACAGGGCTTTCACAAGGATGCAGT	54
c-MYC_ON_F.P.	TCGTCGGCAGCGTCAGATGTGTATAAGAGACAGGATCGCGCTGAGTATAAAAGC	54
c-MYC_ON_R.P.	GTCTCGTGGGCTCGGAGATGTGTATAAGAGACAGCCTATTCGCTCCGGATCTC	53
c-MYC_OT1_F.P.	TCGTCGGCAGCGTCAGATGTGTATAAGAGACAGGCCCCAGAAACAGTATTCCA	53
c-MYC_OT1_R.P.	GTCTCGTGGGCTCGGAGATGTGTATAAGAGACAGCAGGACTTTTTGCCCTCTGT	54
HBB_ON_F.P.	TCGTCGGCAGCGTCAGATGTGTATAAGAGACAGTCTCCACATGCCCAGTTTCT	53
HBB_ON_R.P.	GTCTCGTGGGCTCGGAGATGTGTATAAGAGACAGAGTCAGGGCAGAGCCATCTA	54
HBB_OT2_F.P.	TCGTCGGCAGCGTCAGATGTGTATAAGAGACAGGAGGGGTTGCTTTCTTGTGA	53
HBB_OT2_R.P.	GTCTCGTGGGCTCGGAGATGTGTATAAGAGACAGATGCACACAGTGGAGCCTTC	54
RUNX1_ON_F.P.	TCGTCGGCAGCGTCAGATGTGTATAAGAGACAGTAGGGCTAGAGGGGTGAGG	52
RUNX1_ON_R.P.	GTCTCGTGGGCTCGGAGATGTGTATAAGAGACAGAAGCACTGTGGGTACGAAGG	54
RUNX1_OT1_F.P.	TCGTCGGCAGCGTCAGATGTGTATAAGAGACAGGCATGATACTTTGGGGGAGA	53
RUNX1_OT1_R.P.	GTCTCGTGGGCTCGGAGATGTGTATAAGAGACAGCCCAGAAATTTAATTCCAATCAC	57
FANCF site2/FANCF site2(TGA PAM)/FANCF site2(GAG PAM)_ON_F.P.	TCGTCGGCAGCGTCAGATGTGTATAAGAGACAGCCAGGTGCTGACGTAGGTA	52
FANCF site2/FANCF site2(TGA PAM)/FANCF site2(GAG PAM)_ON_R.P.	GTCTCGTGGGCTCGGAGATGTGTATAAGAGACAGTAGCATTGCAGAGAGGCGTA	54
FANCF site2_OT1_F.P.	TCGTCGGCAGCGTCAGATGTGTATAAGAGACAGCCCACTCTCTCCTGTTCTGG	53
FANCF site2_OT1_R.P.	GTCTCGTGGGCTCGGAGATGTGTATAAGAGACAGCCCATTTCTGTCTCCACCTC	54
FASN_ON_F.P.	TCGTCGGCAGCGTCAGATGTGTATAAGAGACAGCAGAACTCCTGCAAGTTCTC	53
FASN_ON_R.P.	GTCTCGTGGGCTCGGAGATGTGTATAAGAGACAGATGGGTGTCCACCTGTTCTG	54
RUNX1 site3_ON_F.P.	TCGTCGGCAGCGTCAGATGTGTATAAGAGACAGTAATAGGGCTTGGGGAGTCC	53
RUNX1 site3_ON_R.P.	GTCTCGTGGGCTCGGAGATGTGTATAAGAGACAGAATGCACCCTCTTCTGAAGG	54
RUNX1 site3_OT1_F.P.	TCGTCGGCAGCGTCAGATGTGTATAAGAGACAGGCAGATAGAGGAGATCCTCAC	54
RUNX1 site3_OT1_R.P.	GTCTCGTGGGCTCGGAGATGTGTATAAGAGACAGGTAAGCTGTCCAGGCAGCTC	54
RUNX1 site3_OT2_F.P.	TCGTCGGCAGCGTCAGATGTGTATAAGAGACAGGTCAGAGTCCAGCAGAGACAAC	55
RUNX1 site3_OT2_R.P.	GTCTCGTGGGCTCGGAGATGTGTATAAGAGACAGTTTCTCGTCTGCAATGGCCTC	55
ZNF629_ON_F.P. (AGA PAM)	TCGTCGGCAGCGTCAGATGTGTATAAGAGACAGATCCGCAGCTCCCACCTTATC	54
ZNF629_ON_R.P. (AGA PAM)	GTCTCGTGGGCTCGGAGATGTGTATAAGAGACAGTTCCAGGAAGGCCTTCCCGC	54
ZNF629_OT1_F.P.	TCGTCGGCAGCGTCAGATGTGTATAAGAGACAGAAGTGCCAGGAGAGCTTTCG	53
ZNF629_OT1_R.P.	GTCTCGTGGGCTCGGAGATGTGTATAAGAGACAGCTCTTCCCACACTCACAGCAG	55
ZNF629_OT12_F.P.	TCGTCGGCAGCGTCAGATGTGTATAAGAGACAGAGCGAGTGTGGGAAATGCTTC	54
ZNF629_OT12_R.P.	GTCTCGTGGGCTCGGAGATGTGTATAAGAGACAGCCAGCTAAAGCCTTTCCCACAC	56
HBD_ON_F.P.	TCGTCGGCAGCGTCAGATGTGTATAAGAGACAGACAGTGTTCACTAGCAACCTC	54
HBD_ON_R.P.	GTCTCGTGGGCTCGGAGATGTGTATAAGAGACAGCTCTGTCTACACATGCCCAG	54
AAVS1_ON_F.P.	TCGTCGGCAGCGTCAGATGTGTATAAGAGACAGCCCAGGCCTCCTTACCATTC	53
AAVS1_ON_R.P.	GTCTCGTGGGCTCGGAGATGTGTATAAGAGACAGGAAGGAGACAAAGTCCAGGAC	55
PAX6-E6_ON_F.P.	TCGTCGGCAGCGTCAGATGTGTATAAGAGACAGTCCATCAGACCCAGGGCAAT	53
PAX6-E6_ON_R.P.	GTCTCGTGGGCTCGGAGATGTGTATAAGAGACAGCTCGGACAGTAATCTGTCTC	54
-115cluster_HBG1/2_ON_F.P.	TCGTCGGCAGCGTCAGATGTGTATAAGAGACAGTTCCCCACACTATCTCAATG	53
-115cluster_HBG1/2_ON_R.P.	GTCTCGTGGGCTCGGAGATGTGTATAAGAGACAGTATTCTTCATCCCTAGCCAG	54
-202cluster_HBG1/2_ON_F.P.	TCGTCGGCAGCGTCAGATGTGTATAAGAGACAGGAGAAAAACTGGAATGACTG	53
-202cluster_HBG1/2_ON_R.P.	GTCTCGTGGGCTCGGAGATGTGTATAAGAGACAGCTTGTCAAGGCTATTGGTC	53
HEKsite_even/odd'As'_F.P.	TCGTCGGCAGCGTCAGATGTGTATAAGAGACAGAAGCATTACCTGGGAGCCTG	53
HEKsite_even/odd'As'_R.P.	GTCTCGTGGGCTCGGAGATGTGTATAAGAGACAGTTCAGCGGGCATCAGAATTC	54
SERPINI1_ON_F.P.	TCGTCGGCAGCGTCAGATGTGTATAAGAGACAGCATTAATTGTAAGCAAGAAGGAAG	57
SERPINI1_ON_R.P.	GTCTCGTGGGCTCGGAGATGTGTATAAGAGACAGCATAATGTGCTTAGTTACTGTTTTC	59
RPE65-E9_ON_F.P.	TCGTCGGCAGCGTCAGATGTGTATAAGAGACAGCAGATTGAGTGCAGCAGCTC	53
RPE65-E9_ON_R.P.	GTCTCGTGGGCTCGGAGATGTGTATAAGAGACAGAAATACAGAACTTCTCCTTTCAACC	59

## Sheet: 8. Oligos used for NGS analysis
List	Sequences (5' to 3')	Length (nt)
pUC119_PAM_FP	TAACTTACGGAGTCGCTCTACGGCCTGCAGGTCGACTCTAGAGGA	45
pUC119_PAM_RP	GGATGGGATTCTTTAGGTCCTGGTTGTAAAACGACGGCCAGTGAA	45

## Sheet: 9. Oligos for HDR assay
List	Sequences (5' to 3')	Length (nt)	Purpose
DCX_crRNA	CGCTTGGTGATTCCATGTAA	20	crRNA sequence used for target DCX locus
DCX_HDR_FP	GGTCGAGATCCGGAACCCTT	20	499bp amplicon, for DCX HDR qPCR
DCX_HDR_RP	AGGGGCACTTGTGTTTGTCA	20

## Sheet: 10. Oligos for CRISPRDx
List	Sequences (5' to 3')	Length (nt)	Purpose
HBB_Biotin_FP	(Biotin)TCTCCACATGCCCAGTTTCT	28	PCR primer for 228bp Biotinylated HBB locus amplicon, FELUDA assay
HBB_Biotin_RP	(Biotin)AGTCAGGGCAGAGCCATCTA	28
SARS-CoV2_S_N501Y_FP	(Biotin)CTATCAGGCCGGTAGCACAC	20	5' Biotinylated RT-PCR primer for N501Y target (237bp amplicon)
SARS-CoV2_S_N501Y_RP	(Biotin)ACACCTGTGCCTGTTAAACC	20
SARS-CoV2_S_N501Y_FP	(Biotin)CCTTGTAATGGTGTTGAAGGTT	20	5' Biotinylated RT-PCR primer for N501Y target (580bp amplicon)
SARS-CoV2_S_N501Y_RP	(Biotin)CGCATATACCTGCACCAATG	20

[truncated: 2 more sheets: 11. Oligos for Digenome-seq val, 12. Oligos for iPSC validation]
