# Supplementary material for: PAM-flexible Engineered FnCas9 variants for robust and ultra-precise genome editing and diagnostics
Source: Nat Commun. 2024 Jun 28;15:5471. doi: 10.1038/s41467-024-49233-w (PMC11213958; doi:10.1038/s41467-024-49233-w)
Supplement: Supplementary file 5 — Supplementary Dataset 4 [file 41467_2024_49233_MOESM5_ESM.xlsx]

## Sheet: Antibody details
Antibody	Company	Catalogue No.	Dilutions
Stemness Markers
Anti-OCT-4 [POU5F1], Clone: 7F9.2, Mouse mAb	Merck Millipore, Sigma-Aldrich	MAB4419	1:200
Anti-NANOG, Clone 7F7.1, Mouse mAb	Merck Millipore, Sigma-Aldrich	MABD24	1:200
Anti-SSEA4, Clone MC-813-70, Mouse mAb	Merck Millipore, Sigma-Aldrich	MAB4304	1:200
Anti-SOX2, Rabbit polyclonal	abcam	ab97959	1:300
Anti-KLF4 [EPR19590], Rabbit mAb	abcam	ab215036	1:100
RPE Markers
Alexa Fluor™ 488 Phalloidin	Invitrogen, Thermo Fisher Scientific	A12379	1:400
Anti-MiTF [D5], Mouse mAb	abcam	ab3201	1:300
Anti-RPE65 [EPR22579-44], Rabbit mAb, For IF	abcam	ab231782	1:200
Anti-RPE65, Rabbit Polyclonal, For WB	Thermo Scientific	PA5-115852	1:500
Others
Pax6, Rabbit mAb	abcam	ab195045	1:200
HA, Rabbit mAb	Cell Signaling Technology	3724S	1:800
CRALBP, Mouse mAb	abcam	ab15051
beta-Actin,	abcam	ab8227
ChIP-Seq
anti-HA tag-ChIP grade	abcam	ab9110	NA
