# Supplementary material for: PAM-flexible Engineered FnCas9 variants for robust and ultra-precise genome editing and diagnostics
Source: Nat Commun. 2024 Jun 28;15:5471. doi: 10.1038/s41467-024-49233-w (PMC11213958; doi:10.1038/s41467-024-49233-w)
Supplement: Supplementary file 9 — Source Data [file 41467_2024_49233_MOESM9_ESM.xlsx]

## Sheet: Fig. 1b
Fig. 1b
Time	FnCas9	en1	en2	en3	en4	en15	en31	en34	en40	en47
Average
0	0	0	0	0	0	0	0	0	0	0
0.5	16.45	79.73	29.31	38.33	39.65	79.01	72.61	33.26	48.8	33.32
1	29.64	85.82	48.04	56.25	62.17	87.01	84.71	52.46	66.49	50.21
2	44.47	90.17	66.23	71.73	77.41	90.16	89.98	69.78	78.57	66.66
5	59.94	94.47	82.19	83.61	86.12	94.45	93.92	84.33	83.93	79.38
SD
0	0	0	0	0	0	0	0	0	0	0
0.5	2.63	2.23	6.74	4.65	8.21	2.73	4.09	3.15	2.39	3.51
1	3.33	3.51	10.7	7.5	11.11	2.3	3.17	6.22	4.07	6.04
2	4.37	1.18	11.75	7.4	8.89	0.79	1.4	5.97	3.15	6.14
5	3.7	0.21	8.26	6.18	5.56	0.2	0.75	3.14	3.6	4.65
			Cleavage (%)
						Time (min)

## Sheet: Fig. 2b
Cas_system	Targetable1	Total_SNPs	Targetable %	Not_Targetable %
FnCas9	7330535	18117979	40.46	59.54
enFnCas9	14892979	18117979	82.2	17.8

## Sheet: Fig. 2c-e
Fig. 2c, d
TOPSE value
	FnCas9
	Replicates	WT	SCD	Fold change over WT
	Rep1	14.51	27.89	1.92212
	Rep2	5.83	19.76	3.38937
	Rep3	20.93	33.01	1.57716
	Average	NA	NA	2.29622		P value	0.0234
						P value summary	*
						Significantly different (P < 0.05)?	Yes
	en31					One- or two-tailed P value?	Two-tailed
	Replicates	WT	SCD	Fold change over WT		t, df	t=3.569, df=4
	Rep1	3.38	25.3	7.48521
	Rep2	1.65	16.87	10.2242
	Rep3	3.63	19.48	5.36639
	Average	NA	NA	7.69195
Fig. 2e
	Replicate	WT	Mutant
% Cleavage	1	4.0618	83.8517
	2	1.79208	55.5031
	3	1.43042	50.182
P value	0.0277
P value summary	*
Significantly different (P < 0.05)?	Yes
One- or two-tailed P value?	Two-tailed
Welch-corrected t, df	t=5.796, df=2.025

## Sheet: Fig. 2f
Fig. 2f
	den15-GFP												dFnCas9-GFP
	Replicate 1				Replicate 2				Replicate 3				Replicate 1				Replicate 2				Replicate 3
	Dose	den15-GFP	FractionBound		Dose	den15-GFP	FractionBound		Dose	den15-GFP	FractionBound		Dose	dFnCas9-GFP	FractionBound		Dose	dFnCas9-GFP	FractionBound		Dose	dFnCas9-GFP	FractionBound
	2.8e-05	958.632	0.998243		2.8e-05	958.484	0.99848		2.8e-05	959.605	0.999053		2.7991e-05	953.898	0.994223		2.7991e-05	954.304	0.996443		2.7991e-05	954.154	0.994976
	2.61e-05	958.633	0.998117		2.61e-05	958.484	0.998371		2.61e-05	959.605	0.998985		2.61165e-05	953.9	0.993808		2.61165e-05	954.305	0.996187		2.61165e-05	954.155	0.994615
	2.44e-05	958.633	0.997982		2.44e-05	958.485	0.998253		2.44e-05	959.605	0.998912		2.43676e-05	953.902	0.993364		2.43676e-05	954.306	0.995912		2.43676e-05	954.157	0.994228
	2.27e-05	958.633	0.997837		2.27e-05	958.485	0.998127		2.27e-05	959.605	0.998833		2.27357e-05	953.904	0.992887		2.27357e-05	954.307	0.995618		2.27357e-05	954.159	0.993813
	2.12e-05	958.634	0.997681		2.12e-05	958.485	0.997992		2.12e-05	959.606	0.998749		2.12132e-05	953.907	0.992376		2.12132e-05	954.309	0.995302		2.12132e-05	954.161	0.993368
	1.98e-05	958.634	0.997515		1.98e-05	958.486	0.997847		1.98e-05	959.606	0.998658		1.97926e-05	953.909	0.991829		1.97926e-05	954.31	0.994963		1.97926e-05	954.163	0.992891
	1.85e-05	958.635	0.997337		1.85e-05	958.486	0.997691		1.85e-05	959.606	0.998561		1.84672e-05	953.912	0.991242		1.84672e-05	954.312	0.9946		1.84672e-05	954.166	0.99238
	1.72e-05	958.635	0.997145		1.72e-05	958.487	0.997524		1.72e-05	959.606	0.998457		1.72305e-05	953.915	0.990612		1.72305e-05	954.314	0.994211		1.72305e-05	954.168	0.991832
	1.61e-05	958.636	0.99694		1.61e-05	958.487	0.997345		1.61e-05	959.606	0.998345		1.60766e-05	953.918	0.989938		1.60766e-05	954.316	0.993793		1.60766e-05	954.171	0.991245
	1.5e-05	958.636	0.99672		1.5e-05	958.488	0.997152		1.5e-05	959.607	0.998225		1.5e-05	953.921	0.989215		1.5e-05	954.318	0.993346		1.5e-05	954.174	0.990615
	1.4e-05	958.637	0.996485		1.4e-05	958.488	0.996946		1.4e-05	959.607	0.998096		1.39955e-05	953.924	0.98844		1.39955e-05	954.32	0.992865		1.39955e-05	954.177	0.989939
	1.31e-05	958.638	0.996232		1.31e-05	958.489	0.996724		1.31e-05	959.607	0.997958		1.30583e-05	953.928	0.98761		1.30583e-05	954.322	0.99235		1.30583e-05	954.18	0.989215
	1.22e-05	958.638	0.995962		1.22e-05	958.49	0.996487		1.22e-05	959.608	0.997809		1.21838e-05	953.932	0.986719		1.21838e-05	954.324	0.991798		1.21838e-05	954.184	0.988439
	1.14e-05	958.639	0.995672		1.14e-05	958.49	0.996231		1.14e-05	959.608	0.99765		1.13679e-05	953.936	0.985765		1.13679e-05	954.327	0.991205		1.13679e-05	954.188	0.987606
	1.06e-05	958.64	0.995361		1.06e-05	958.491	0.995957		1.06e-05	959.609	0.997479		1.06066e-05	953.941	0.984742		1.06066e-05	954.33	0.990569		1.06066e-05	954.192	0.986714
	9.9e-06	958.641	0.995028		9.9e-06	958.492	0.995663		9.9e-06	959.609	0.997295		9.89631e-06	953.946	0.983645		9.89631e-06	954.333	0.989887		9.89631e-06	954.196	0.985757
	9.23e-06	958.642	0.99467		9.23e-06	958.493	0.995347		9.23e-06	959.61	0.997098		9.23358e-06	953.951	0.98247		9.23358e-06	954.336	0.989155		9.23358e-06	954.201	0.984731
	8.62e-06	958.643	0.994287		8.62e-06	958.494	0.995008		8.62e-06	959.61	0.996886		8.61524e-06	953.957	0.98121		8.61524e-06	954.34	0.988369		8.61524e-06	954.206	0.983631
	8.04e-06	958.644	0.993877		8.04e-06	958.495	0.994643		8.04e-06	959.611	0.996658		8.0383e-06	953.963	0.97986		8.0383e-06	954.344	0.987527		8.0383e-06	954.211	0.982451
	7.5e-06	958.645	0.993437		7.5e-06	958.496	0.994252		7.5e-06	959.611	0.996413		7.5e-06	953.969	0.978412		7.5e-06	954.348	0.986622		7.5e-06	954.217	0.981186
	7e-06	958.646	0.992965		7e-06	958.497	0.993831		7e-06	959.612	0.99615		6.99775e-06	953.976	0.97686		6.99775e-06	954.352	0.985652		6.99775e-06	954.223	0.979829
	6.53e-06	958.648	0.99246		6.53e-06	958.499	0.993379		6.53e-06	959.612	0.995867		6.52913e-06	953.984	0.975197		6.52913e-06	954.357	0.98461		6.52913e-06	954.23	0.978374
	6.09e-06	958.649	0.991918		6.09e-06	958.5	0.992893		6.09e-06	959.613	0.995563		6.09189e-06	953.992	0.973414		6.09189e-06	954.362	0.983491		6.09189e-06	954.237	0.976814
	5.68e-06	958.651	0.991337		5.68e-06	958.501	0.992371		5.68e-06	959.614	0.995235		5.68394e-06	954	0.971503		5.68394e-06	954.367	0.982291		5.68394e-06	954.245	0.975141
	5.3e-06	958.653	0.990714		5.3e-06	958.503	0.991809		5.3e-06	959.615	0.994883		5.3033e-06	954.009	0.969455		5.3033e-06	954.373	0.981002		5.3033e-06	954.253	0.973346
	4.95e-06	958.654	0.990046		4.95e-06	958.505	0.991204		4.95e-06	959.616	0.994504		4.94815e-06	954.019	0.967259		4.94815e-06	954.379	0.979617		4.94815e-06	954.262	0.971422
	4.62e-06	958.656	0.98933		4.62e-06	958.506	0.990554		4.62e-06	959.617	0.994097		4.61679e-06	954.03	0.964906		4.61679e-06	954.386	0.978131		4.61679e-06	954.272	0.969358
	4.31e-06	958.659	0.988563		4.31e-06	958.509	0.989854		4.31e-06	959.618	0.993658		4.30762e-06	954.041	0.962384		4.30762e-06	954.393	0.976534		4.30762e-06	954.282	0.967144
	4.02e-06	958.661	0.98774		4.02e-06	958.511	0.989101		4.02e-06	959.619	0.993184		4.01915e-06	954.053	0.959682		4.01915e-06	954.401	0.97482		4.01915e-06	954.293	0.96477
	3.75e-06	958.663	0.986859		3.75e-06	958.513	0.98829		3.75e-06	959.62	0.992675		3.75e-06	954.066	0.956785		3.75e-06	954.409	0.972977		3.75e-06	954.304	0.962223
	3.5e-06	958.666	0.985913		3.5e-06	958.515	0.987416		3.5e-06	959.622	0.992125		3.49887e-06	954.08	0.953681		3.49887e-06	954.418	0.970998		3.49887e-06	954.317	0.959492
	3.26e-06	958.668	0.9849		3.26e-06	958.518	0.986475		3.26e-06	959.623	0.991533		3.26456e-06	954.095	0.950356		3.26456e-06	954.427	0.968871		3.26456e-06	954.331	0.956562
	3.05e-06	958.672	0.983813		3.05e-06	958.521	0.98546		3.05e-06	959.625	0.990893		3.04595e-06	954.111	0.946793		3.04595e-06	954.438	0.966584		3.04595e-06	954.345	0.953421
	2.84e-06	958.675	0.982648		2.84e-06	958.524	0.984365		2.84e-06	959.626	0.990203		2.84197e-06	954.128	0.942976		2.84197e-06	954.449	0.964127		2.84197e-06	954.36	0.950051
	2.65e-06	958.678	0.981399		2.65e-06	958.528	0.983184		2.65e-06	959.628	0.989458		2.65165e-06	954.146	0.938888		2.65165e-06	954.46	0.961485		2.65165e-06	954.377	0.946438
	2.47e-06	958.682	0.98006		2.47e-06	958.531	0.98191		2.47e-06	959.63	0.988653		2.47408e-06	954.166	0.934509		2.47408e-06	954.473	0.958645		2.47408e-06	954.395	0.942563
	2.31e-06	958.686	0.978624		2.31e-06	958.535	0.980533		2.31e-06	959.632	0.987782		2.3084e-06	954.187	0.929821		2.3084e-06	954.487	0.95559		2.3084e-06	954.414	0.938407
	2.15e-06	958.69	0.977084		2.15e-06	958.539	0.979046		2.15e-06	959.635	0.98684		2.15381e-06	954.209	0.924802		2.15381e-06	954.502	0.952305		2.15381e-06	954.435	0.933952
	2.01e-06	958.694	0.975434		2.01e-06	958.544	0.977438		2.01e-06	959.637	0.98582		2.00958e-06	954.233	0.91943		2.00958e-06	954.518	0.948771		2.00958e-06	954.457	0.929176
	1.87e-06	958.699	0.973664		1.87e-06	958.549	0.975699		1.87e-06	959.64	0.984715		1.875e-06	954.259	0.913683		1.875e-06	954.535	0.944969		1.875e-06	954.48	0.924057
	1.75e-06	958.704	0.971767		1.75e-06	958.554	0.973817		1.75e-06	959.643	0.983516		1.74944e-06	954.286	0.907536		1.74944e-06	954.553	0.940879		1.74944e-06	954.505	0.918571
	1.63e-06	958.71	0.969732		1.63e-06	958.56	0.971777		1.63e-06	959.646	0.982215		1.63228e-06	954.316	0.900965		1.63228e-06	954.573	0.936478		1.63228e-06	954.533	0.912694
	1.52e-06	958.716	0.967551		1.52e-06	958.566	0.969567		1.52e-06	959.649	0.980803		1.52297e-06	954.347	0.893942		1.52297e-06	954.594	0.931741		1.52297e-06	954.562	0.906398
	1.42e-06	958.722	0.965213		1.42e-06	958.573	0.96717		1.42e-06	959.653	0.979266		1.42098e-06	954.381	0.886441		1.42098e-06	954.617	0.926644		1.42098e-06	954.593	0.899658
	1.33e-06	958.729	0.962705		1.33e-06	958.58	0.964568		1.33e-06	959.657	0.977594		1.32583e-06	954.417	0.878435		1.32583e-06	954.641	0.921158		1.32583e-06	954.626	0.892445
	1.24e-06	958.736	0.960017		1.24e-06	958.588	0.96174		1.24e-06	959.662	0.975772		1.23704e-06	954.455	0.869896		1.23704e-06	954.668	0.915255		1.23704e-06	954.661	0.884728
	1.15e-06	958.744	0.957135		1.15e-06	958.597	0.958666		1.15e-06	959.667	0.973784		1.1542e-06	954.496	0.860795		1.1542e-06	954.696	0.908902		1.1542e-06	954.699	0.876479
	1.08e-06	958.753	0.954045		1.08e-06	958.607	0.955319		1.08e-06	959.672	0.971613		1.0769e-06	954.539	0.851105		1.0769e-06	954.727	0.902068		1.0769e-06	954.74	0.867667
	1e-06	958.761	0.950733		1e-06	958.617	0.951673		1e-06	959.678	0.969237		1.00479e-06	954.585	0.840798		1.00479e-06	954.76	0.894716		1.00479e-06	954.783	0.85826
	9.37e-07	958.771	0.947182		9.37e-07	958.628	0.947698		9.37e-07	959.684	0.966635		9.375e-07	954.634	0.829849		9.375e-07	954.796	0.88681		9.375e-07	954.829	0.848229
	8.75e-07	958.782	0.943377		8.75e-07	958.641	0.943358		8.75e-07	959.691	0.963779		8.74718e-07	954.686	0.818233		8.74718e-07	954.834	0.878313		8.74718e-07	954.879	0.837543
	8.16e-07	958.793	0.939298		8.16e-07	958.654	0.938616		8.16e-07	959.699	0.960641		8.16141e-07	954.741	0.80593		8.16141e-07	954.875	0.869184		8.16141e-07	954.931	0.826175
	7.61e-07	958.804	0.934928		7.61e-07	958.669	0.93343		7.61e-07	959.707	0.957186		7.61487e-07	954.799	0.79292		7.61487e-07	954.919	0.859385		7.61487e-07	954.987	0.814098
	7.1e-07	958.817	0.930245		7.1e-07	958.685	0.927751		7.1e-07	959.716	0.953376		7.10492e-07	954.861	0.77919		7.10492e-07	954.966	0.848876		7.10492e-07	955.046	0.80129
	6.63e-07	958.831	0.925228		6.63e-07	958.703	0.921528		6.63e-07	959.727	0.949165		6.62913e-07	954.925	0.764731		6.62913e-07	955.016	0.837616		6.62913e-07	955.108	0.787731
	6.19e-07	958.846	0.919855		6.19e-07	958.722	0.914701		6.19e-07	959.738	0.944502		6.18519e-07	954.993	0.74954		6.18519e-07	955.07	0.82557		6.18519e-07	955.174	0.773409
	5.77e-07	958.861	0.914103		5.77e-07	958.743	0.907208		5.77e-07	959.751	0.939329		5.77099e-07	955.065	0.733622		5.77099e-07	955.128	0.812703		5.77099e-07	955.243	0.758315
	5.38e-07	958.878	0.907945		5.38e-07	958.767	0.898976		5.38e-07	959.765	0.933578		5.38452e-07	955.139	0.716989		5.38452e-07	955.19	0.798985		5.38452e-07	955.317	0.74245
	5.02e-07	958.896	0.901357		5.02e-07	958.793	0.889931		5.02e-07	959.781	0.927171		5.02394e-07	955.217	0.699663		5.02394e-07	955.255	0.784391		5.02394e-07	955.393	0.725823
	4.69e-07	958.915	0.89431		4.69e-07	958.821	0.879989		4.69e-07	959.798	0.920019		4.6875e-07	955.297	0.681674		4.6875e-07	955.325	0.768906		4.6875e-07	955.473	0.708452
	4.37e-07	958.936	0.886777		4.37e-07	958.852	0.869065		4.37e-07	959.818	0.912022		4.37359e-07	955.38	0.663063		4.37359e-07	955.398	0.752522		4.37359e-07	955.556	0.690365
	4.08e-07	958.957	0.87873		4.08e-07	958.886	0.85707		4.08e-07	959.84	0.903066		4.08071e-07	955.466	0.643879		4.08071e-07	955.476	0.735246		4.08071e-07	955.643	0.671602
	3.81e-07	958.981	0.870138		3.81e-07	958.923	0.843914		3.81e-07	959.864	0.893024		3.80743e-07	955.554	0.624183		3.80743e-07	955.557	0.717096		3.80743e-07	955.732	0.652214
	3.55e-07	959.006	0.860973		3.55e-07	958.964	0.829513		3.55e-07	959.892	0.88176		3.55246e-07	955.645	0.604042		3.55246e-07	955.642	0.698103		3.55246e-07	955.824	0.632263
	3.31e-07	959.032	0.851205		3.31e-07	959.009	0.813792		3.31e-07	959.923	0.869126		3.31456e-07	955.736	0.583532		3.31456e-07	955.731	0.678317		3.31456e-07	955.918	0.611821
	3.09e-07	959.061	0.840806		3.09e-07	959.058	0.796691		3.09e-07	959.957	0.854974		3.0926e-07	955.829	0.562737		3.0926e-07	955.823	0.657802		3.0926e-07	956.014	0.590967
	2.89e-07	959.091	0.829747		2.89e-07	959.11	0.778175		2.89e-07	959.996	0.839163		2.88549e-07	955.923	0.541742		2.88549e-07	955.918	0.636636		2.88549e-07	956.112	0.569791
	2.69e-07	959.123	0.818005		2.69e-07	959.167	0.758238		2.69e-07	960.039	0.821569		2.69226e-07	956.018	0.520638		2.69226e-07	956.015	0.614914		2.69226e-07	956.21	0.548387
	2.51e-07	959.157	0.805556		2.51e-07	959.227	0.736912		2.51e-07	960.087	0.802106		2.51197e-07	956.112	0.499516		2.51197e-07	956.115	0.59274		2.51197e-07	956.309	0.526851
	2.34e-07	959.192	0.79238		2.34e-07	959.292	0.714273		2.34e-07	960.139	0.780742		2.34375e-07	956.207	0.478465		2.34375e-07	956.216	0.570228		2.34375e-07	956.409	0.505282
	2.19e-07	959.23	0.778464		2.19e-07	959.36	0.690439		2.19e-07	960.196	0.757513		2.1868e-07	956.3	0.457572		2.1868e-07	956.318	0.547499		2.1868e-07	956.508	0.483777
	2.04e-07	959.27	0.763798		2.04e-07	959.43	0.665568		2.04e-07	960.257	0.732537		2.04035e-07	956.392	0.436919		2.04035e-07	956.42	0.524675		2.04035e-07	956.606	0.462431
	1.9e-07	959.312	0.748379		1.9e-07	959.503	0.639856		1.9e-07	960.322	0.706014		1.90372e-07	956.483	0.416584		1.90372e-07	956.523	0.501877		1.90372e-07	956.703	0.441331
	1.78e-07	959.356	0.732213		1.78e-07	959.578	0.613521		1.78e-07	960.39	0.678214		1.77623e-07	956.573	0.396635		1.77623e-07	956.624	0.479222		1.77623e-07	956.799	0.420561
	1.66e-07	959.402	0.715313		1.66e-07	959.654	0.586793		1.66e-07	960.46	0.649456		1.65728e-07	956.66	0.377134		1.65728e-07	956.725	0.45682		1.65728e-07	956.893	0.400195
	1.55e-07	959.45	0.697704		1.55e-07	959.731	0.559904		1.55e-07	960.532	0.620087		1.5463e-07	956.745	0.358137		1.5463e-07	956.824	0.434773		1.5463e-07	956.984	0.380298
	1.44e-07	959.5	0.679418		1.44e-07	959.807	0.533075		1.44e-07	960.605	0.590448		1.44275e-07	956.828	0.339688		1.44275e-07	956.921	0.41317		1.44275e-07	957.073	0.360927
	1.35e-07	959.551	0.660499		1.35e-07	959.882	0.506509		1.35e-07	960.677	0.560859		1.34613e-07	956.908	0.321824		1.34613e-07	957.015	0.392089		1.34613e-07	957.16	0.342131
	1.26e-07	959.604	0.641002		1.26e-07	959.957	0.480384		1.26e-07	960.749	0.531603		1.25598e-07	956.985	0.304576		1.25598e-07	957.107	0.371597		1.25598e-07	957.244	0.323946
	1.17e-07	959.659	0.620991		1.17e-07	960.029	0.454851		1.17e-07	960.819	0.502915		1.17187e-07	957.059	0.287965		1.17187e-07	957.196	0.351747		1.17187e-07	957.325	0.306404
	1.09e-07	959.715	0.600539		1.09e-07	960.1	0.430034		1.09e-07	960.887	0.474985		1.0934e-07	957.13	0.272006		1.0934e-07	957.282	0.332582		1.0934e-07	957.402	0.289526
	1.02e-07	959.771	0.579728		1.02e-07	960.168	0.406028		1.02e-07	960.953	0.447959		1.02018e-07	957.199	0.256708		1.02018e-07	957.365	0.314133		1.02018e-07	957.477	0.273327
	9.52e-08	959.828	0.558644		9.52e-08	960.234	0.382907		9.52e-08	961.017	0.421941		9.51858e-08	957.264	0.242074		9.51858e-08	957.444	0.296422		9.51858e-08	957.548	0.257813
	8.88e-08	959.886	0.537381		8.88e-08	960.297	0.360719		8.88e-08	961.078	0.397003		8.88115e-08	957.327	0.228102		8.88115e-08	957.52	0.279463		8.88115e-08	957.617	0.242987
	8.29e-08	959.944	0.516031		8.29e-08	960.357	0.339496		8.29e-08	961.136	0.373187		8.28641e-08	957.387	0.214785		8.28641e-08	957.593	0.263258		8.28641e-08	957.682	0.228845
	7.73e-08	960.003	0.49469		7.73e-08	960.415	0.319253		7.73e-08	961.192	0.350513		7.73149e-08	957.443	0.202114		7.73149e-08	957.662	0.247808		7.73149e-08	957.744	0.215378
	7.21e-08	960.06	0.47345		7.21e-08	960.469	0.299993		7.21e-08	961.244	0.328982		7.21374e-08	957.497	0.190075		7.21374e-08	957.728	0.233104		7.21374e-08	957.803	0.202577
	6.73e-08	960.118	0.452401		6.73e-08	960.521	0.281706		6.73e-08	961.294	0.308582		6.73065e-08	957.548	0.178652		6.73065e-08	957.791	0.219134		6.73065e-08	957.859	0.190424
	6.28e-08	960.174	0.431625		6.28e-08	960.571	0.264377		6.28e-08	961.341	0.289289		6.27992e-08	957.597	0.167829		6.27992e-08	957.851	0.205881		6.27992e-08	957.912	0.178904
	5.86e-08	960.23	0.411201		5.86e-08	960.617	0.247982		5.86e-08	961.386	0.271074		5.85937e-08	957.643	0.157584		5.85937e-08	957.907	0.193327		5.85937e-08	957.962	0.167996
	5.47e-08	960.284	0.391196		5.47e-08	960.661	0.232493		5.47e-08	961.428	0.253898		5.46699e-08	957.686	0.147898		5.46699e-08	957.96	0.18145		5.46699e-08	958.009	0.157681
	5.1e-08	960.337	0.371672		5.1e-08	960.703	0.217879		5.1e-08	961.468	0.237723		5.10088e-08	957.727	0.13875		5.10088e-08	958.011	0.170226		5.10088e-08	958.054	0.147935
	4.76e-08	960.389	0.352681		4.76e-08	960.742	0.204105		4.76e-08	961.505	0.222505		4.75929e-08	957.765	0.130118		4.75929e-08	958.058	0.15963		4.75929e-08	958.097	0.138736
	4.44e-08	960.439	0.334266		4.44e-08	960.779	0.191135		4.44e-08	961.54	0.208201		4.44057e-08	957.802	0.121978		4.44057e-08	958.103	0.149637		4.44057e-08	958.137	0.130062
	4.14e-08	960.488	0.316463		4.14e-08	960.813	0.178934		4.14e-08	961.573	0.194765		4.1432e-08	957.836	0.11431		4.1432e-08	958.145	0.14022		4.1432e-08	958.174	0.121888
	3.87e-08	960.534	0.299298		3.87e-08	960.846	0.167465		3.87e-08	961.604	0.182154		3.86574e-08	957.869	0.107091		3.86574e-08	958.185	0.131354		3.86574e-08	958.21	0.114193
	3.61e-08	960.579	0.282791		3.61e-08	960.877	0.156691		3.61e-08	961.633	0.170325		3.60687e-08	957.899	0.100299		3.60687e-08	958.222	0.123012		3.60687e-08	958.243	0.106952
	3.37e-08	960.622	0.266953		3.37e-08	960.905	0.146577		3.37e-08	961.66	0.159234		3.36533e-08	957.928	0.0939129		3.36533e-08	958.258	0.115169		3.36533e-08	958.274	0.100143
	3.14e-08	960.664	0.25179		3.14e-08	960.933	0.137087		3.14e-08	961.685	0.14884		3.13996e-08	957.954	0.0879117		3.13996e-08	958.291	0.107798		3.13996e-08	958.304	0.0937438
	2.93e-08	960.703	0.237304		2.93e-08	960.958	0.128187		2.93e-08	961.709	0.139103		2.92969e-08	957.98	0.0822752		2.92969e-08	958.322	0.100876		2.92969e-08	958.332	0.0877335
	2.73e-08	960.741	0.223488		2.73e-08	960.981	0.119844		2.73e-08	961.731	0.129986		2.73349e-08	958.003	0.0769837		2.73349e-08	958.351	0.094378		2.73349e-08	958.358	0.0820908
	2.55e-08	960.776	0.210335		2.55e-08	961.004	0.112026		2.55e-08	961.752	0.121451		2.55044e-08	958.025	0.0720183		2.55044e-08	958.378	0.0882812		2.55044e-08	958.382	0.0767958
	2.38e-08	960.81	0.197833		2.38e-08	961.024	0.104703		2.38e-08	961.772	0.113464		2.37965e-08	958.046	0.0673609		2.37965e-08	958.404	0.0825633		2.37965e-08	958.405	0.0718291
	2.22e-08	960.843	0.185966		2.22e-08	961.044	0.097846		2.22e-08	961.79	0.105991		2.22029e-08	958.066	0.0629939		2.22029e-08	958.428	0.0772026		2.22029e-08	958.426	0.0671721
	2.07e-08	960.873	0.174717		2.07e-08	961.062	0.091428		2.07e-08	961.807	0.099001		2.0716e-08	958.084	0.0589008		2.0716e-08	958.45	0.0721788		2.0716e-08	958.446	0.062807
	1.93e-08	960.902	0.164067		1.93e-08	961.079	0.08542		1.93e-08	961.823	0.092465		1.93287e-08	958.101	0.0550655		1.93287e-08	958.472	0.0674722		1.93287e-08	958.465	0.0587169
	1.8e-08	960.93	0.153995		1.8e-08	961.095	0.0798		1.8e-08	961.838	0.086353		1.80343e-08	958.117	0.0514729		1.80343e-08	958.491	0.0630641		1.80343e-08	958.483	0.0548856
	1.68e-08	960.956	0.14448		1.68e-08	961.11	0.074542		1.68e-08	961.852	0.080639		1.68266e-08	958.132	0.0481086		1.68266e-08	958.51	0.0589366		1.68266e-08	958.499	0.0512978
	1.57e-08	960.98	0.135499		1.57e-08	961.124	0.069625		1.57e-08	961.865	0.075299		1.56998e-08	958.147	0.0449589		1.56998e-08	958.527	0.055073		1.56998e-08	958.515	0.0479389
	1.46e-08	961.003	0.12703		1.46e-08	961.137	0.065027		1.46e-08	961.877	0.070308		1.46484e-08	958.16	0.0420107		1.46484e-08	958.543	0.0514573		1.46484e-08	958.529	0.044795
	1.37e-08	961.025	0.11905		1.37e-08	961.15	0.060728		1.37e-08	961.889	0.065644		1.36675e-08	958.172	0.0392519		1.36675e-08	958.559	0.0480741		1.36675e-08	958.543	0.0418529
	1.28e-08	961.045	0.111536		1.28e-08	961.161	0.056709		1.28e-08	961.899	0.061287		1.27522e-08	958.184	0.0366708		1.27522e-08	958.573	0.0449094		1.27522e-08	958.556	0.0391004
	1.19e-08	961.064	0.104466		1.19e-08	961.172	0.052954		1.19e-08	961.909	0.057216		1.18982e-08	958.194	0.0342564		1.18982e-08	958.586	0.0419494		1.18982e-08	958.567	0.0365257
	1.11e-08	961.083	0.097817		1.11e-08	961.182	0.049444		1.11e-08	961.919	0.053413		1.11014e-08	958.205	0.0319983		1.11014e-08	958.599	0.0391814		1.11014e-08	958.578	0.0341178
	1.04e-08	961.1	0.091569		1.04e-08	961.191	0.046164		1.04e-08	961.927	0.049861		1.0358e-08	958.214	0.0298868		1.0358e-08	958.61	0.0365934		1.0358e-08	958.589	0.0318661
	9.66e-09	961.116	0.0857		9.66e-09	961.2	0.0431		9.66e-09	961.936	0.046544		9.66436e-09	958.223	0.0279126		9.66436e-09	958.621	0.034174		9.66436e-09	958.599	0.029761
	9.02e-09	961.131	0.08019		9.02e-09	961.208	0.040237		9.02e-09	961.943	0.043446		9.01717e-09	958.231	0.0260671		9.01717e-09	958.631	0.0319126		9.01717e-09	958.608	0.027793
	8.41e-09	961.145	0.075019		8.41e-09	961.215	0.037563		8.41e-09	961.95	0.040552		8.41332e-09	958.239	0.0243421		8.41332e-09	958.641	0.029799		8.41332e-09	958.616	0.0259536
	7.85e-09	961.158	0.070169		7.85e-09	961.222	0.035066		7.85e-09	961.957	0.037851		7.8499e-09	958.246	0.0227299		7.8499e-09	958.649	0.027824		7.8499e-09	958.624	0.0242346
	7.32e-09	961.17	0.065621		7.32e-09	961.229	0.032733		7.32e-09	961.963	0.035328		7.32422e-09	958.253	0.0212234		7.32422e-09	958.658	0.0259785		7.32422e-09	958.631	0.0226282
	6.83e-09	961.182	0.061358		6.83e-09	961.235	0.030554		6.83e-09	961.969	0.032973		6.83374e-09	958.259	0.0198158		6.83374e-09	958.665	0.0242543		6.83374e-09	958.638	0.0211272
	6.38e-09	961.193	0.057363		6.38e-09	961.241	0.02852		6.38e-09	961.974	0.030774		6.3761e-09	958.265	0.0185006		6.3761e-09	958.673	0.0226435		6.3761e-09	958.645	0.0197249
	5.95e-09	961.203	0.053621		5.95e-09	961.246	0.02662		5.95e-09	961.979	0.028721		5.94911e-09	958.27	0.017272		5.94911e-09	958.679	0.0211389		5.94911e-09	958.651	0.0184149
	5.55e-09	961.212	0.050117		5.55e-09	961.251	0.024846		5.55e-09	961.984	0.026805		5.55072e-09	958.276	0.0161243		5.55072e-09	958.686	0.0197335		5.55072e-09	958.656	0.0171912
	5.18e-09	961.221	0.046836		5.18e-09	961.256	0.02319		5.18e-09	961.988	0.025016		5.179e-09	958.28	0.0150523		5.179e-09	958.692	0.0184208		5.179e-09	958.662	0.0160482
	4.83e-09	961.23	0.043765		4.83e-09	961.261	0.021644		4.83e-09	961.992	0.023346		4.83218e-09	958.285	0.0140511		4.83218e-09	958.697	0.017195		4.83218e-09	958.667	0.0149807
	4.51e-09	961.237	0.040891		4.51e-09	961.265	0.0202		4.51e-09	961.996	0.021787		4.50858e-09	958.289	0.0131161		4.50858e-09	958.702	0.0160502		4.50858e-09	958.671	0.0139837
	4.21e-09	961.245	0.038203		4.21e-09	961.269	0.018852		4.21e-09	962	0.020332		4.20666e-09	958.293	0.0122429		4.20666e-09	958.707	0.0149812		4.20666e-09	958.675	0.0130527
	3.92e-09	961.252	0.035688		3.92e-09	961.272	0.017594		3.92e-09	962.003	0.018974		3.92495e-09	958.297	0.0114275		3.92495e-09	958.712	0.013983		3.92495e-09	958.68	0.0121833
	3.66e-09	961.258	0.033335		3.66e-09	961.275	0.01642		3.66e-09	962.006	0.017706		3.66211e-09	958.3	0.0106662		3.66211e-09	958.716	0.0130511		3.66211e-09	958.683	0.0113716
	3.42e-09	961.264	0.031136		3.42e-09	961.279	0.015323		3.42e-09	962.009	0.016523		3.41687e-09	958.303	0.00995529		3.41687e-09	958.72	0.0121809		3.41687e-09	958.687	0.0106136
	3.19e-09	961.27	0.029079		3.19e-09	961.282	0.0143		3.19e-09	962.012	0.015419		3.18805e-09	958.306	0.00929157		3.18805e-09	958.723	0.0113685		3.18805e-09	958.69	0.00990599
	2.97e-09	961.275	0.027157		2.97e-09	961.284	0.013345		2.97e-09	962.014	0.014388		2.97456e-09	958.309	0.00867192		2.97456e-09	958.727	0.0106101		2.97456e-09	958.693	0.00924534
	2.78e-09	961.28	0.02536		2.78e-09	961.287	0.012453		2.78e-09	962.017	0.013426		2.77536e-09	958.312	0.00809343		2.77536e-09	958.73	0.00990214		2.77536e-09	958.696	0.00862857
	2.59e-09	961.284	0.02368		2.59e-09	961.289	0.011621		2.59e-09	962.019	0.012529		2.5895e-09	958.314	0.00755339		2.5895e-09	958.733	0.00924123		2.5895e-09	958.699	0.0080528
	2.42e-09	961.289	0.022111		2.42e-09	961.291	0.010845		2.42e-09	962.021	0.011691		2.41609e-09	958.316	0.00704926		2.41609e-09	958.736	0.00862429		2.41609e-09	958.701	0.00751532
	2.25e-09	961.293	0.020644		2.25e-09	961.293	0.01012		2.25e-09	962.023	0.010909		2.25429e-09	958.318	0.00657867		2.25429e-09	958.738	0.00804842		2.25429e-09	958.703	0.0070136
	2.1e-09	961.296	0.019274		2.1e-09	961.295	0.009443		2.1e-09	962.024	0.010179		2.10333e-09	958.32	0.00613941		2.10333e-09	958.741	0.00751089		2.10333e-09	958.705	0.00654528
	1.96e-09	961.3	0.017994		1.96e-09	961.297	0.008812		1.96e-09	962.026	0.009499		1.96248e-09	958.322	0.00572939		1.96248e-09	958.743	0.00700918		1.96248e-09	958.707	0.00610814
	1.83e-09	961.303	0.016798		1.83e-09	961.299	0.008223		1.83e-09	962.028	0.008863		1.83105e-09	958.324	0.00534669		1.83105e-09	958.745	0.00654089		1.83105e-09	958.709	0.00570012
	1.71e-09	961.306	0.015682		1.71e-09	961.3	0.007673		1.71e-09	962.029	0.00827		1.70843e-09	958.325	0.00498949		1.70843e-09	958.747	0.00610383		1.70843e-09	958.711	0.0053193
	1.59e-09	961.309	0.014639		1.59e-09	961.302	0.00716		1.59e-09	962.03	0.007717		1.59403e-09	958.327	0.00465609		1.59403e-09	958.749	0.00569591		1.59403e-09	958.713	0.00496386
	1.49e-09	961.312	0.013665		1.49e-09	961.303	0.006681		1.49e-09	962.032	0.007201		1.48728e-09	958.328	0.00434493		1.48728e-09	958.75	0.00531519		1.48728e-09	958.714	0.00463213
	1.39e-09	961.314	0.012755		1.39e-09	961.304	0.006234		1.39e-09	962.033	0.006719		1.38768e-09	958.33	0.00405453		1.38768e-09	958.752	0.00495988		1.38768e-09	958.716	0.00432252
	1.29e-09	961.316	0.011905		1.29e-09	961.306	0.005817		1.29e-09	962.034	0.006269		1.29475e-09	958.331	0.0037835		1.29475e-09	958.754	0.00462829		1.29475e-09	958.717	0.00403356
	1.21e-09	961.319	0.011112		1.21e-09	961.307	0.005428		1.21e-09	962.035	0.00585		1.20805e-09	958.332	0.00353055		1.20805e-09	958.755	0.00431882		1.20805e-09	958.718	0.0037639
	1.13e-09	961.321	0.010372		1.13e-09	961.308	0.005065		1.13e-09	962.036	0.005458		1.12715e-09	958.333	0.00329449		1.12715e-09	958.756	0.00403002		1.12715e-09	958.719	0.00351223
	1.05e-09	961.322	0.00968		1.05e-09	961.309	0.004726		1.05e-09	962.037	0.005093		1.05166e-09	958.334	0.00307419		1.05166e-09	958.757	0.0037605		1.05166e-09	958.721	0.00327736
	9.81e-10	961.324	0.009035		9.81e-10	961.31	0.00441		9.81e-10	962.038	0.004752		9.81238e-10	958.335	0.0028686		9.81238e-10	958.759	0.00350899		9.81238e-10	958.722	0.00305818
	9.16e-10	961.326	0.008432		9.16e-10	961.311	0.004115		9.16e-10	962.039	0.004434		9.15527e-10	958.336	0.00267674		9.15527e-10	958.76	0.00327428		9.15527e-10	958.722	0.00285364

## Sheet: Fig. 3b
Fig. 3b
PAM: 5'-NGG-3'		Cas9 Nuclease
Locus	Replicate	Untransfected	FnCas9	en1	SpCas9-HF1	eSpCas9	Sequence (5'->3')
EMX1_ON	1	0.458194	31.1592	59.6152	43.7895	38.7307	GAGTCCGAGCAGAAGAAGAA
	2	0.354954	31.2489	59.7694	45.0921	30.5256
	3	0.526528	30.8033	62.2086	44.5409	18.161
EMX1_OT1	1	0.00183328	0.00184509	0.0845744	0	0.00827626	GAGTTAGAGCAGAAGAAGAA
	2	0.00734551	0.0055209	0.13987	0.00368026	0.00735849
	3	0.00551836	0.00184744	0.168643	0.00366771	0.190861
EMX1_OT2	1	0.0242613	0.149043	0.186705	0.0119483	0.0241167	GAGTCTAAGCAGAAGAAGAA
	2	0.0171166	0.0775368	0.022236	0.0287908	0.0308152
	3	0.0411115	0.125823	0.316059	0.0142569	0.0144669
HBB_ON	1	0.0100611	32.582	70.9534	36.5172	21.6218	GTAACGGCAGACTTCTCCTC
	2	0.0100702	32.9618	70.6296	33.3017	19.4918
	3	0.0125767	32.1853	70.1685	29.4539	13.2612
HBB_OT2	1	0	0	0.00232466	0.00693065	0.00464662	GGAAAGGCAGACTTCTCCTT
	2	0.00231155	0.00461265	0.00233176	0	0.00231519
	3	0.00231723	0	0.00469252	0	0
c-MYC_ON	1	0.175852	46.5342	44.4313	0.603095	20.1947	GGCAGAGGGAGCGAGCGGG
	2	0.24863	46.2043	39.9077	0.579849	17.3018
	3	0.223514	45.8127	Failed	0.554697	16.941
c-MYC_OT1	1	0.002418	0.005019	0.055737	0.0036	0.019349	GGCAGAGGGAGGGAGCGCG
	2	0.00243	0.007146	0.293273	0.006008	0.013132
	3	0.012007	0.008494	0.110882	0.003597	0.005966
RUNX1_ON	1	0.260787	27.6891	44.1571	17.7508	16.8133	GCATTTTCAGGAGGAAGCGA
	2	0.557375	26.7323	47.1818	15.5821	18.9264
	3	0.29096	27.6163	38.426	16.6402	29.5143
RUNX1_OT2	1	0	0	0	0.003472	0.003482	GCATTTTCAGAAGGAAGCAA
	2	0.003484	0	0.006958	0.006959	0
	3	0.003481	0	0.003478	0.003475	0.01044
Note: mismatches are highlighted in red

## Sheet: Fig. 3c
Fig. 3c
PAM: 5'-AGG-3'		Cas9 Nuclease
Locus	Replicate	Untransfected	en1	en15	en31	Sequence (5'->3')
HBB_ON_g20	1	0.0100611	70.9534	33.1444	76.0416	GTAACGGCAGACTTCTCCTC
	2	0.0100702	70.6296	24.5728	75.7829
	3	0.0125767	70.1685	14.6173	77.393
HBB_ON_g21	1	0.0100611	88.7008	82.5538	69.0678	AGTAACGGCAGACTTCTCCTC
	2	0.0100702	85.9456	78.9639	66.2784
	3	0.0125767	85.9081	78.9213	67.8603
HBB_OT2_g20	1	0	0.00232466	0.0046594	0.0114153	GGAAAGGCAGACTTCTCCTT
	2	0.00231155	0.00233176	0	0.00456579
	3	0.00231723	0.00469252	0.00694847	0.00456924
HBB_OT2_g21	1	0	0	0.00456736	0.00228279	GGGAAAGGCAGACTTCTCCTT
	2	0.00231155	0	0.00456725	0.00228352
	3	0.00231723	0	0.00684869	0.00456913
Note: mismatches are highlighted in red

## Sheet: Fig. 3d
Fig. 3d
PAM: 5'-NGA-3'		Cas9 Nuclease
Locus	Replicate	Untransfected	en31	Sequence (5'->3')
FANCF site 2_ON_g21	1	0.924431	77.7215
	2	0.597403	77.9926
	3	0.794871	78.8188
RUNX1 site 3_g20	1	0.010482	54.0804
	2	0.004309	58.4348
	3	0.015949	57.0061
RUNX1 site 3_ON_g21	1	0.010482	54.2021
	2	0.004309	54.8198
	3	0.015949	56.7321
RUNX1 site 3_OT1_g20	1	0.007347	0
	2	0.002853	0.005989
	3	0.004524	0.008697
RUNX1 site 3_OT1_g21	1	0.007347	0.007816
	2	0.002853	0.003933
	3	0.004524	0.009072
RUNX1 site 3_OT2_g20	1	0.014871	0.007663
	2	0.009894	0.024202
	3	0.008502	0.013487
RUNX1 site 3_OT2_g21	1	0.014871	0.009868
	2	0.009894	0.010056
	3	0.008502	0.017105
ZNF629 site_ON_g20	1	0.004051	0.010251
	2	0.007572	0.010356
	3	0.012539	0.017534
ZNF629 site_ON_g21	1	0.004051	16.7644
	2	0.007572	17.9685
	3	0.012539	5.02354
ZNF629 site_OT1_g20	1	0.006523	0.003338
	2	0.001543	0.003113
	3	0.004411	0.003498
ZNF629 site_OT1_g21	1	0.006523	0.0016
	2	0.001543	0.00169
	3	0.004411	0.00157
ZNF629 site_OT12_g20	1		0.003294
	2		0.004361
	3		0.00497
ZNF629 site_OT12_g21	1		3.64221
	2		1.1815
	3		0.614441

## Sheet: Fig. 3f
Fig. 3f
Nuclease	Replicate	log2 fold change
FnCas9	1	1.38
	2	1.07
	3	0.9
en1	1	3.86
	2	3.52
	3	4.71
en15	1	1.16	One-way ANOVA Test Statistic: 36.636410861865464
	2	1.35	p-value: 7.301577089210235e-07
	3	1.24
en31	1	1.81
	2	1.64
	3	1.33
SpCas9-HF1	1	1.86
	2	1.48
	3	1.73
eSpCas9	1	2.17
	2	2
	3	2.31

## Sheet: Fig. 4a
Fig. 4a
PAM: 5'-AGG-3'		Cas9 Nuclease
Locus	Replicate	Untransfected	FnCas9	en1	en15	en31	SpCas9-HF1	eSpCas9
FANCF1 site 2_ON_g20	1	0.0108045	2.15608	15.9834	21.5718	18.8605	33.7741	35.551
	2	0.00870606	2.22507	16.3581	22.5657	18.0584	30.4129	17.1588
	3	0.00863129	2.11135	16.7084	22.1975	19.0981	27.6434	36.2381
FANCF1 site 2_OT_g20	1	0.0103495	0.0139029	1.9167	1.08853	2.76468	26.2065	31.2405
	2	0.00344364	0.0380465	1.91999	2.19092	2.72606	28.5434	14.6757
	3	0.00689703	0.0905419	2.80217	1.9187	2.74844	17.2126	25.8475
FANCF1 site 2_ON_g21	1	0.0108045	NA	41.8607	42.7473	7.14471	NA	NA
	2	0.00870606		37.8865	45.5905	30.2818
	3	0.00863129		39.8963	46.3277	26.1126
FANCF1 site 2_OT_g21	1	0.0103495	NA	8.21366	1.25154	1.33584	NA	NA
	2	0.00344364		11.3151	2.50252	1.02938
	3	0.00689703		9.69737	0.461034	1.15698
FANCF1 site 2_ON_g22	1	0.0108045	NA	49.5638	33.7138	31.7396	NA	NA
	2	0.00870606		46.8263	34.522	27.0985
	3	0.00863129		48.3482	34.6816	28.3997
FANCF1 site 2_OT_g22	1	0.0103495	NA	12.0942	1.42408	3.26265	NA	NA
	2	0.00344364		12.5043	1.6759	2.77369
	3	0.00689703		11.5058	1.49366	2.8714

## Sheet: Fig. 4b
Fig. 4b
		Cas9 Nuclease
Locus	Replicate	Untransfected	SpCas9	en1	en15	en31
FASN_g20	1	0.0312674	93.4742	96.0209	86.3687	86.34
	2	0.0208276	89.9025	96.8363	88.1358	88.2693
	3	0.0208254	88.4769	96.0917	85.6918	88.611
FASN_g21	1	0.0312674	NA	91.6757	NA	NA
	2	0.0208276		95.3855
	3	0.0208254		94.4297

[truncated: 24 more sheets: Fig. 4c, Fig. 4e, f, Fig. 5a-d, Fig. 6d, Fig. 6e, Fig. 6f, g, Fig. 6j, Fig. 7a, Fig. 7c, Fig. 7d, Fig. 7g, Supplementary Fig. 2a, Supplementary Fig. 3a-c, Supplementary Fig. 4a-c, e, Supplementary Fig. 6a-e, Supplementary Fig. 7a-c, Supplementary Fig. 8a, Supplementary Fig. 8b, Supplementary Fig. 8c, Supplementary Fig. 8d …]
